# Supplementary material for: Misconceptions and Lack of Knowledge of Self-Regulation of Learning Hinder Students’ Use of Self-Regulation Strategies and Their Achievement: How This Can Be Changed by a Model-Based Instructional Video
Source: Behav Sci (Basel). 2026 Apr 20;16(4):612. doi: 10.3390/bs16040612 (PMC13113156; doi:10.3390/bs16040612)
Supplement: Supplementary file 1 [file behavsci-16-00612-s001.zip]

Archive with 8 entries (8 files):
- Supplementary Materials S1.pdf
- Supplementary Materials S2.pdf
- Supplementary Materials S3.pdf
- Supplementary Materials S4.pdf
- Supplementary Materials S5.pdf
- Supplementary Materials S6.pdf
- Supplementary Materials S7.pdf
- Supplementary Materials S8.pdf
